# Supplementary material for: Whole-genome sequences of multidrug-resistant Escherichia coli in South-Kivu Province, Democratic Republic of Congo: characterization of phylogenomic changes, virulence and resistance genes
Source: BMC Infect Dis. 2019 Feb 11;19:137. doi: 10.1186/s12879-019-3763-3 (PMC6371417; doi:10.1186/s12879-019-3763-3)
Supplement: Supplementary file 1 — Quality metrics of genome assemblies (QUAST 4.5). (XLS 36 kb) [file 12879_2019_3763_MOESM1_ESM.xls]

## Sheet: result
	Quality metrics of genome assemblies (QUAST 4.5)
		Number of reads (x10⁶)	N50	N contigs	N contigs (>1000bp)	Total Length	GC (%)
	DRC_BKV_1	1.02	100729	259	118	4916286	50.75
	DRC_BKV_2	1.15	284600	655	209	5668964	50.55
	DRC_BKV_3	1.21	191335	182	88	5268021	50.73
	DRC_BKV_4	1.09	171565	309	114	5219427	50.72
	DRC_BKV_5	1.22	149556	311	108	5218537	50.72
	DRC_BKV_6	0.49	80636	291	145	5135834	50.56
	DRC_BKV_7	0.5	93360	257	127	5139408	50.56
	DRC_BKV_8	0.48	56917	280	176	4763472	50.82
	DRC_BKV_9	1.06	102492	411	156	5189659	50.62
	DRC_BKV_10	0.91	89890	407	153	5186767	50.59
	DRC_BKV_11	1.15	111954	400	143	5227131	50.59
	DRC_BKV_12	0.87	145968	483	181	5336256	50.77
	DRC_BKV_13	0.69	149962	375	158	5299071	50.78
	DRC_BKV_14	0.98	191352	320	133	5265918	50.75
	DRC_BKV_15	0.62	66607	312	171	4918024	50.77
	DRC_BKV_16	0.34	140744	377	142	5236693	50.77
	DRC_BKV_17	1.35	145510	207	96	4869009	50.61
	DRC_BKV_18	0.59	78560	380	181	5212050	50.63
	DRC_BKV_19	1	59789	395	224	5549593	50.51
	DRC_BKV_20	1.14	167848	232	114	5385015	50.45
	DRC_BKV_21	0.82	173813	214	88	5060932	50.46
