# Supplementary material for: Whole-genome sequences of multidrug-resistant Escherichia coli in South-Kivu Province, Democratic Republic of Congo: characterization of phylogenomic changes, virulence and resistance genes
Source: BMC Infect Dis. 2019 Feb 11;19:137. doi: 10.1186/s12879-019-3763-3 (PMC6371417; doi:10.1186/s12879-019-3763-3)
Supplement: Supplementary file 2 — Amino acid substitutions in chromosomal AMR genes, as identified using ARIBA software. Genes involved in quinolones AMR (gyrA, gyrB, parC and parE) are highlighted in grey. Amino acid substitutions in quinolone resistance-determining region (QRDR) of the above-cited genes are in bold. (XLS 41.5 kb) [file 12879_2019_3763_MOESM2_ESM.xls]

## Sheet: new-trimmed
	Isolate	FOLP	gyrA	gyrB	parC	parE	MARR	OMPF	PhoP	RPOB	soxS	TUFAB
	DRC_BKV_01	F4Y	S83L, D87N		S80I	S458A					A111T	S43A, S43A, I190L, H195F, T198S, A252Q, T254S, N300K, G394S
	DRC_BKV_02		S83L, D87N, E678D	T653I	S57T, S80I, D197E, K200N, D309E, L344R, D475E	L416F	G103S, Y137H	T269I	I44L		T38S, G74R
	DRC_BKV_03	I38L, S70C	S83L, D87N, E678D, A828S	A618T	S80I, E84V, A192V, A471G, D475E, Q481H	I529L	G103S, Y137H	N52D, N229K, E306D	I44L	E320D	G74R	S43A, E182D, E187A, I190L, Y195F, A252Q
	DRC_BKV_04	I38L, S70C	S83L, D87N, E678D, A828S	A618T	S80I, E84V, A192V, A471G, D475E, Q481H	I529L	G103S, Y137H	N52D, N229K, E306D	I44L	E320D	G74R	I190L, H195F, T198S, A252Q, T254S, N300K, S43A, S43A
	DRC_BKV_05	I38L, S70C	S83L, D87N, E678D, A828S	A618T	S80I, E84V, A192V, A471G, D475E, Q481H	I529L	G103S, Y137H	N52D, N229K, E306D	I44L	E320D	G74R	S43A, I190L, H195F, T198S, A252Q, T254S, N300K, G394S, S43A
	DRC_BKV_06	F4Y	S83L, D87N, R237H	A618T, T653A, I663V	S80I	S458A	K62R, G103S, Y137H	G48D, E51V, M60K, T99K, Y112F, V115A, F118I, D186G, T187I, A188P, R189E, Y204F, N220D, L221A, Q225E, P226F, L227R, N229Q	I44L		T38S, G74R	S43A, I190L, H195F, T198S, A252Q, T254S, N300K
	DRC_BKV_07	F4Y	S83L, D87N, R237H	A618T, T653A, I663V	S80I	S458A	K62R, G103S, Y137H	G48D, E51V, M60K, T99K, Y112F, V115A, F118I, D186G, T187I, A188P, R189E, Y204F, N220D, L221A, Q225E, P226F, L227R, N229Q	I44L		T38S, G74R	S43A, S43A, I190L, H195F, T198S, A252Q, T254S, N300K, G394S
	DRC_BKV_08									H526Y		S43A, I190L, H195F, T198S, A252Q, T254S, N300K, G394S
	DRC_BKV_09	F4Y	S83L, D87N, R237H	A618T, T653A, I663V	S80I	S458A	K62R, G103S, Y137H	G48D, E51V, M60K, T99K, Y112F, V115A, F118I, D186G, T187I, A188P, R189E, Y204F, N220D, L221A, Q225E, P226F, L227R, N229Q	I44L		T38S, G74R	S43A, E182D, E187A, I190L, Y195F, A252Q, S43A, E182D, E187A, I190L, Y195F, A252Q, A252Q
	DRC_BKV_10	F4Y	S83L, D87N, R237H	A618T, T653A, I663V	S80I	S458A	K62R, G103S, Y137H	G48D, E51V, M60K, T99K, Y112F, V115A, F118I, D186G, T187I, A188P, R189E, Y204F, N220D, L221A, Q225E, P226F, L227R, N229Q	I44L		T38S, G74R	S43A, E182D, E187A, I190L, Y195F, A252Q
	DRC_BKV_11			H652R		I136V	G103S, Y137H		I44L			S43A, E182D, E187A, I190L, Y195F, A252Q, S43A, S43A
	DRC_BKV_12	I38L, S70C	S83L, D87N, E678D, A828S	A618T	S80I, E84V, A192V, A471G, D475E, Q481H	I529L	G103S, Y137H	N52D, N229K, E306D	I44L	E320D	G74R	G409S
	DRC_BKV_13	I38L, S70C	S83L, D87N, E678D, A828S	A618T	S80I, E84V, A192V, A471G, D475E, Q481H	I529L	G103S, Y137H	N52D, N229K, E306D	I44L	E320D	G74R	G409S
	DRC_BKV_14	I38L, S70C	S83L, D87N, E678D, T803A, A828S	A618T	S80I, E84V, A192V, A471G, D475E, Q481H	I529L	G103S, Y137H	N52D, N229K, E306D	I44L	E320D	G74R	S43A, I190L, H195F, T198S, A252Q, T254S, N300K, N300K, G394S, S43A, D370H, G394S
	DRC_BKV_15		S83L, D87N, E693V		S80I, E84G	I136V, E627D	G103S, Y137H	G48D, E51V, M60K, V115I				G409S
	DRC_BKV_16	I38L, S70C	S83L, D87N, N200D, A250V, A278P, D283E, E678D, A828S	A618T	S80I, E84V, A192V, A471G, D475E, Q481H	I529L	G103S, Y137H	N52D, N229K, E306D	I44L	E320D	G74R	S43A, E182D, E187A, I190L, Y195F, A252Q
	DRC_BKV_17		S83L, D87N		S80I	I136V, S458A	G103S, Y137H					S43A, S43A, E182D, E187A, I190L, Y195F, A252Q
	DRC_BKV_18		S83L, D87N		S80I, L389V, C435G, I585M, S694P	I136V, L416F	G103S, Y137H		I44L
	DRC_BKV_19	I38L	S83L, A828S	E185D	D475E, T718A		S3N, G103S, Y137H	Q225L, N229K	I44L	E320D	G74R	S43A, I190L, H195F, T198S, A252Q, T254S, N300K, G394S
	DRC_BKV_20		S83L, D87N, A828S	S492N, A618T, E656D	S80I, L389V, C435G, D475E, I585M, S694P	I136V, T172A, S458A	A53E, G103S, Y137H	G48D, E51V, M60K, T99K, Y112F, V115A, F118I, D186G, T187I, A188P, R189E, Y204F, N220D, L221A, Q225E, P226F, L227R, N229Q, F266L, S270G	I44L		T38S, G74R	S43A, I190L, H195F, T198S, A252Q, T254S, N300K, G394S, S43A, H12Y, S43A
	DRC_BKV_21	G187R	S83L, D87N		S80I	I136V, S458A	G103S, Y137H					S43A, I190L, H195F, T198S, A252Q, T254S, N300K
